# Supplementary material for: A Novel Computational Model Predicts Key Regulators of Chemokine Gradient Formation in Lymph Nodes and Site-Specific Roles for CCL19 and ACKR4
Source: J Immunol. 2017 Aug 14;199(7):2291–304. doi: 10.4049/jimmunol.1700377 (PMC5602158; doi:10.4049/jimmunol.1700377)
Supplement: Data Supplement [file JI_1700377.zip]

Archive with 2 entries (2 files):
- JI_1700377_Supplemental_Figures_1.pdf
- manifest.xml
